# Supplementary material for: Characterization of PAX9 variant P20L identified in a Japanese family with tooth agenesis
Source: PLoS One. 2017 Oct 12;12(10):e0186260. doi: 10.1371/journal.pone.0186260 (PMC5638407; doi:10.1371/journal.pone.0186260)
Supplement: S1 Table — (XLSX) [file pone.0186260.s009.xlsx]

## Sheet: Sheet1
S1 Table. Expression level of PAX9-Myc in the reporter assay.
All data have been background-subtracted
		rawlntden	relative intensity
1st (PAX9)	WT	2245123	1
	P20L	2997106	1.33494
	A240P	1696678	0.755717
	P20L/A240P	4101807	1.82699
2nd (PAX9)	WT	556557	1
	P20L	2209647	3.97021
	A240P	1010106	1.81492
	P20L/A240P	3096563	5.56378
3rd (PAX9)	WT	1107504	1
	P20L	2853375	2.5764
	A240P	1352415	1.22114
	P20L/A240P	3127998	2.82437
		geometric mean	2.4825
			1.43688
