# Supplementary material for: Characterization of PAX9 variant P20L identified in a Japanese family with tooth agenesis
Source: PLoS One. 2017 Oct 12;12(10):e0186260. doi: 10.1371/journal.pone.0186260 (PMC5638407; doi:10.1371/journal.pone.0186260)
Supplement: S2 Table — (XLSX) [file pone.0186260.s010.xlsx]

## Sheet: Sheet1
S2 Table. Data for the reporter assay (corresponding to Fig 3).
All data have been normalized to Renilla luciferase activity.
	AA20	AA240	RelativeLucAct	mean	sem
WT	1	1	8.68575	10.5484	0.96708
	1	1	11.931
	1	1	11.0285
P20L	0	1	2.7517	5.2117	1.39545
	0	1	7.58327
	0	1	5.30013
A240P	1	0	12.3715	9.7725	1.4196
	1	0	9.46267
	1	0	7.48328
P20L/A240P	0	0	3.6123	3.21026	0.734015
	0	0	1.7865
	0	0	4.23199
